# Supplementary material for: Learning the heterogeneous hypermutation landscape of immunoglobulins from high-throughput repertoire data
Source: Nucleic Acids Res. 2020 Oct 9;48(19):10702–12. doi: 10.1093/nar/gkaa825 (PMC7641750; doi:10.1093/nar/gkaa825)
Supplement: gkaa825_Supplemental_Files [file gkaa825_supplemental_files.zip]

Archive with 2 entries (2 files):
- si_nar-.pdf
- si_nar.pdf
